# Supplementary material for: Diversity of Conopeptides and Their Precursor Genes of Conus Litteratus
Source: Mar Drugs. 2020 Sep 14;18(9):464. doi: 10.3390/md18090464 (PMC7551347; doi:10.3390/md18090464)
Supplement: Supplementary file 1 [file marinedrugs-18-00464-s001.zip]

Archive with 11 entries (11 files):
- Supplementary/S10-RNA preparation in each group and other supporting information.docx
- Supplementary/S1-All conotoxins detail.xlsx
- Supplementary/S2-CDS of all conotoxin.docx
- Supplementary/S3-Reported conotoxins in conosever.xlsx
- Supplementary/S4-Conotoxin distribution in three databases (SC, MC and BC).xlsx
- Supplementary/S5-FPKM value of top 30.xlsx
- Supplementary/S6-Codon usage bias of all conotoxin genes.xlsx
- Supplementary/S7-RSCU value of different group.xlsx
- Supplementary/S8-B1 and J superfamily gene.docx
- Supplementary/S9-F superfamily gene structure.docx
- Supplementary/S9-F superfamily gene structure.pdf
