# Supplementary material for: Diversity of Conopeptides and Their Precursor Genes of Conus Litteratus
Source: Mar Drugs. 2020 Sep 14;18(9):464. doi: 10.3390/md18090464 (PMC7551347; doi:10.3390/md18090464)
Supplement: Supplementary file 1 [file marinedrugs-18-00464-s001.zip › Supplementary/S4-Conotoxin distribution in three databases (SC, MC and BC).xlsx]

## Sheet: Conotoxin-distribution
No.	SC	MC	BC
Lt001	c17116_g2	c19282_g2	c12182_g1
Lt002			c13627_g1
Lt003	c16191_g1	c20376_g1	c13045_g1
Lt004	c15452_g1	c20727_g1
Lt005	c705_g1
Lt006	c5838_g1	c14503_g1	c4747_g1
Lt007	c39739_g1
Lt008	c9512_g1		c12596_g1
Lt009		c16546_g1
Lt010			c13167_g2
Lt011	c15081_g1	c19413_g1
Lt012	c16591_g1	c18489_g1	c12376_g1
Lt013	c11817_g1	c18067_g1	c12654_g1
Lt014	c15674_g1	c18963_g1	c12702_g1
Lt015	c13469_g1	c16375_g1	c13210_g1
Lt016	c7121_g1	c13781_g1	c8805_g1
Lt017			c43357_g1
Lt018	c19904_g1
Lt019	c9795_g1	c18544_g1	c11896_g1
Lt020	c16626_g3	c20047_g1	c12955_g1
Lt021			c13578_g3
Lt022	c16626_g4
Lt023	c8354_g1	c15863_g1	c10387_g1
Lt024	c44306_g1
Lt025		c1172_g1
Lt026	c16673_g5
Lt027		c20772_g2	c13473_g1
Lt028	c16245_g1
Lt029	c12989_g1	c15804_g1
Lt030	c16314_g3	c19676_g1	c1280_g1
Lt031	c27231_g1	c22088_g1	c22646_g1
Lt032		c44089_g1	c11084_g1
Lt033	c13584_g1	c18821_g2	c11748_g1
Lt034	c15098_g1	c20627_g1	c13414_g1
Lt035			c12909_g1
Lt036	c16266_g1	c20506_g1
Lt037	c15873_g1	c20590_g1
Lt038	c11755_g1
Lt039		c16101_g1	c11750_g1
Lt040	c11603_g1	c18792_g1	c124_g1
Lt041	c14581_g1	c19576_g1	c13284_g2
Lt042	c14316_g1	c24097_g1	c26756_g1
Lt043	c18759_g1
Lt044	c16299_g1	c20500_g1	c13379_g1
Lt045	c34897_g1	c17524_g1	c9651_g1
Lt046			c12378_g1
Lt047			c12306_g1
Lt048	c13206_g1	c18296_g1
Lt049	c16505_g1	c20044_g1	c13415_g1
Lt050	c17240_g1	c16682_g2	c26115_g1
Lt051	c13677_g1		c12886_g1
Lt052	c15945_g1	c18306_g1	c9954_g1
Lt053	c15921_g1	c18620_g1	c12953_g1
Lt054	c8339_g1	c8466_g1
Lt055	c12860_g1	c17554_g1	c12229_g1
Lt056		c17881_g1	c12962_g1
Lt057		c20833_g1
Lt058	c3807_g1	c8245_g1	c9942_g1
Lt059		c20342_g1	c13523_g1
Lt060	c16252_g4
Lt061			c10810_g1
Lt062		c20806_g1
Lt063	c10356_g1		c43032_g1
Lt064		c20477_g4
Lt065	c10262_g1	c16333_g1	c12483_g1
Lt066	c16593_g2
Lt067	c10042_g1	c19167_g1	c46949_g1
Lt068	c16716_g1		c13310_g1
Lt069		c19889_g1	c26066_g1
Lt070	c12517_g1	c16839_g1	c12030_g1
Lt071	c17126_g1
Lt072	c17022_g1	c20808_g1	c13606_g1
Lt073			c13584_g1
Lt074			c12909_g1
Lt075	c12466_g1	c18677_g1	c3059_g1
Lt076	c16889_g1	c20694_g1
Lt077	c27353_g1
Lt078	c10454_g1	c45245_g1	c19251_g1
Lt079	c13184_g1	c19524_g1	c11536_g1
Lt080	c16079_g2	c19735_g1	c13472_g1
Lt081		c20184_g1	c13010_g1
Lt082	c14472_g1
Lt083			c13121_g1
Lt084		c20441_g1
Lt085	c15779_g1
Lt086			c12971_g1
Lt087	c25915_g1	c804_g1	c33242_g1
Lt088	c17016_g1		c13287_g1
Lt089	c14173_g1	c16721_g1	c19385_g1
Lt090		c17932_g1	c12005_g2
Lt091		c20779_g1
Lt092	c16313_g1
Lt093	c31826_g1	c7927_g1
Lt094	c17012_g10
Lt095	c7310_g1
Lt096	c354_g1
Lt097	c17088_g1	c20622_g1	c13118_g1
Lt098			c35978_g1
Lt099			c42034_g1
Lt100		c16546_g1
Lt101	c13507_g1	c19454_g1	c13235_g1
Lt102	c16593_g2
Lt103	c21766_g1
Lt104	c16713_g1	c20830_g3
Lt105	c4805_g1
Lt106		c11562_g1
Lt107	c10485_g1	c12351_g1	c9375_g1
Lt108	c14238_g1	c20210_g1	c13116_g1
Lt109			c13153_g1
Lt110	c11654_g1
Lt111	c9145_g1
Lt112	c16353_g1	c40624_g1
Lt113			c12564_g1
Lt114		c19859_g1
Lt115	c16492_g1
Lt116		c17932_g1	c29856_g1
Lt117			c13743_g1
Lt118	c17148_g2		c13556_g1
Lt119	c15042_g1	c20804_g1	c13416_g1
Lt120			c9524_g1
Lt121	c29676_g1
Lt122	c15688_g1
Lt123		c36153_g1
Lt124	c19601_g1
Lt125		c3673_g1
Lt126	c21058_g1	c17557_g1
Lt127	c16466_g1
Lt128			c40225_g1
