# Supplementary material for: Diversity of Conopeptides and Their Precursor Genes of Conus Litteratus
Source: Mar Drugs. 2020 Sep 14;18(9):464. doi: 10.3390/md18090464 (PMC7551347; doi:10.3390/md18090464)
Supplement: Supplementary file 1 [file marinedrugs-18-00464-s001.zip › Supplementary/S5-FPKM value of top 30.xlsx]

## Sheet: FPKM value-Top 30
Rank	SC	FPKM value-SC	MC	FPKM value-MC	BC	FPKM value-BC
1	Lt044	353575	Lt044	230527	Lt020	427771
2	Lt049	109865	Lt020	186510	Lt070	108188
3	Lt033	107664	Lt057	97198.3	Lt072	98063.5
4	Lt072	77005.1	Lt049	93191.2	Lt118	90381.2
5	Lt070	37922.7	Lt072	62847.9	Lt040	72560.4
6	Lt118	37868.8	Lt070	61835.1	Lt049	62890.3
7	Lt020	28090.7	Lt033	49121.5	Lt033	62397.8
8	Lt036	26865.3	Lt048	27098.5	Lt046	33071.6
9	Lt040	26409.8	Lt040	24347.4	Lt117	32374.2
10	Lt097	20143.3	Lt037	18468.6	Lt044	29857.5
11	Lt015	15365.1	Lt076	14074.7	Lt035	26766.3
12	Lt076	14471.1	Lt013	8497.03	Lt074	26766.3
13	Lt037	14021.6	Lt015	7536.37	Lt061	20155
14	Lt110	13619.8	Lt039	4677.8	Lt120	16129.1
15	Lt022	9347.92	Lt067	3162.52	Lt097	8711.25
16	Lt003	7936.43	Lt023	2561.77	Lt067	5892.32
17	Lt108	7351.22	Lt084	2086.02	Lt030	4886.47
18	Lt013	7122.24	Lt019	1844.47	Lt047	3989.86
19	Lt016	6188.37	Lt054	1810.27	Lt014	3228.29
20	Lt019	4618.34	Lt080	1791.04	Lt050	3129.62
21	Lt048	3350.04	Lt036	1715.18	Lt015	2396.21
22	Lt030	1803.75	Lt055	1701.16	Lt023	1717.73
23	Lt038	1678.76	Lt108	1569.74	Lt041	1338.93
24	Lt012	1527.59	Lt016	1375.34	Lt109	1321.76
25	Lt067	1496.43	Lt006	1356.2	Lt045	1315.97
26	Lt082	1193.97	Lt029	1276.85	Lt019	1065.07
27	Lt085	1154.36	Lt012	1265.68	Lt012	933.1
28	Lt028	1074.35	Lt014	1131.38	Lt083	807.9
29	Lt050	904.69	Lt081	1016.14	Lt108	754.94
30	Lt034	839.63	Lt056	972.01	Lt013	725.98
