# Supplementary material for: Diversity of Conopeptides and Their Precursor Genes of Conus Litteratus
Source: Mar Drugs. 2020 Sep 14;18(9):464. doi: 10.3390/md18090464 (PMC7551347; doi:10.3390/md18090464)
Supplement: Supplementary file 1 [file marinedrugs-18-00464-s001.zip › Supplementary/S6-Codon usage bias of all conotoxin genes.xlsx]

## Sheet: Sheet1
title	T3s	C3s	A3s	G3s	CAI	CBI	Fop	Nc	GC3s	GC	L_sym	L_aa	Gravy	Aromo
Lt001	0.2872	0.4362	0.2432	0.2113	0.265	0.176	0.525	52.63	0.554	0.537	101	108	0.319445	0.12037
Lt002	0.377	0.2459	0.1569	0.3137	0.207	0.042	0.452	57.8	0.5	0.593	62	68	0.514706	0.117647
Lt003	0.3247	0.4026	0.2787	0.2881	0.264	0.034	0.456	61	0.533	0.493	90	94	-0.494681	0.117021
Lt004	0.2672	0.3534	0.2947	0.3441	0.249	0.022	0.439	53.42	0.553	0.508	132	141	-0.055319	0.099291
Lt005	0.2	0.4833	0.2364	0.2963	0.349	0.316	0.6	44.96	0.643	0.584	70	77	0.04026	0.064935
Lt006	0.3611	0.25	0.3016	0.3115	0.204	-0.037	0.402	60.11	0.451	0.502	82	85	-0.26	0.058824
Lt007	0.2609	0.5217	0.1176	0.5	0.311	0.238	0.571	56.9	0.714	0.544	28	30	-0.446667	0.133333
Lt008	0.2564	0.3333	0.3043	0.3636	0.242	0.111	0.472	56.26	0.547	0.485	53	57	-0.073684	0.052632
Lt009	0.25	0.325	0.2979	0.3778	0.204	0.036	0.426	51.79	0.556	0.497	54	57	-0.168421	0.035088
Lt010	0.3433	0.2985	0.2615	0.3387	0.223	0.015	0.444	45.6	0.506	0.52	81	84	0.021429	0.02381
Lt011	0.3485	0.303	0.2576	0.3333	0.223	0.047	0.457	49.97	0.506	0.512	81	84	0.004762	0.02381
Lt012	0.4091	0.2727	0.303	0.3175	0.256	0.055	0.447	61	0.447	0.473	85	86	-0.354651	0.046512
Lt013	0.4821	0.2321	0.2931	0.2692	0.296	0.096	0.479	50.88	0.38	0.429	71	77	0.032468	0.090909
Lt014	0.1831	0.338	0.254	0.3167	0.172	-0.044	0.375	42.27	0.597	0.554	72	77	0.512987	0.090909
Lt015	0.4545	0.5	0.3182	0.05	0.393	0.347	0.621	*****	0.414	0.505	29	31	-0.190323	0.032258
Lt016	0.3443	0.2623	0.2632	0.2909	0.175	0.002	0.426	53.48	0.471	0.516	68	73	-0.408219	0.082192
Lt017	0.325	0.275	0.3333	0.1667	0.193	0.083	0.442	61	0.395	0.507	43	46	0.48913	0.065217
Lt018	0.1778	0.4778	0.1481	0.3974	0.294	0.334	0.608	45.36	0.725	0.627	102	110	0.182727	0.018182
Lt019	0.451	0.1373	0.3191	0.2609	0.204	0.005	0.404	55.22	0.333	0.524	57	63	-0.038095	0.047619
Lt020	0.3448	0.3793	0.2245	0.1739	0.22	0.007	0.426	51.48	0.492	0.544	61	68	0.730882	0.044118
Lt021	0.386	0.2982	0.15	0.4359	0.187	-0.076	0.371	47.48	0.548	0.493	62	71	-0.697183	0.056338
Lt022	0.4694	0.2653	0.2564	0.2895	0.251	0.049	0.456	43.91	0.421	0.458	57	64	-0.645312	0.0625
Lt023	0.2923	0.3231	0.3051	0.3158	0.193	0.068	0.461	61	0.513	0.521	76	80	-0.12375	0.025
Lt024	0.2564	0.2564	0.2973	0.3514	0.209	0.054	0.432	40.34	0.523	0.542	44	48	-0.10625	0.0625
Lt025	0.3	0.275	0.25	0.3784	0.19	0.055	0.447	54.99	0.532	0.532	47	52	0.013462	0.076923
Lt026	0.3214	0.3214	0.3333	0.2727	0.282	0.131	0.5	32.14	0.469	0.457	32	35	0.291429	0.057143
Lt027	0.3077	0.2692	0.3385	0.3226	0.179	-0.018	0.402	61	0.471	0.485	87	90	0.002222	0.066667
Lt028	0.3846	0.2308	0.3175	0.2951	0.175	-0.075	0.372	61	0.419	0.467	86	90	0.076667	0.066667
Lt029	0.3385	0.4	0.2857	0.2679	0.241	0.106	0.494	57.98	0.519	0.459	79	82	-0.720732	0.109756
Lt030	0.2877	0.3014	0.3438	0.2581	0.184	0.047	0.432	43.97	0.469	0.558	81	86	-0.411628	0.023256
Lt031	0.3103	0.3448	0.234	0.3659	0.177	0.035	0.422	61	0.547	0.485	64	68	-0.052941	0.029412
Lt032	0.375	0.25	0.2419	0.3051	0.238	0.088	0.449	61	0.462	0.523	78	81	0.308642	0.037037
Lt033	0.2353	0.4314	0.25	0.2857	0.214	0.072	0.456	55.9	0.596	0.542	57	64	0.340625	0.03125
Lt034	0.3134	0.2836	0.26	0.4043	0.188	0.01	0.431	61	0.528	0.5	72	74	-0.02027	0.121622
Lt035	0.24	0.3	0.3125	0.3913	0.187	0.012	0.433	49.88	0.55	0.522	60	67	-0.417911	0.089552
Lt036	0.2157	0.2941	0.3	0.4167	0.175	-0.019	0.41	55.35	0.574	0.502	61	67	-0.277612	0.044776
Lt037	0.3175	0.3175	0.2453	0.4255	0.243	0.079	0.452	51.77	0.548	0.482	73	76	0.269737	0.065789
Lt038	0.4306	0.2639	0.2167	0.4	0.205	-0.165	0.341	61	0.482	0.457	85	89	-0.138202	0.067416
Lt039	0.4306	0.2639	0.2	0.4107	0.196	-0.181	0.329	59.88	0.494	0.464	85	89	-0.146067	0.067416
Lt040	0.371	0.2903	0.1786	0.3148	0.206	0.041	0.426	61	0.515	0.519	68	72	0.420833	0.041667
Lt041	0.3333	0.3188	0.1803	0.4138	0.182	0.002	0.412	55.15	0.575	0.504	80	82	-0.362195	0.04878
Lt042	0.2162	0.5946	0.0508	0.4138	0.392	0.284	0.598	40.69	0.782	0.574	87	90	0.032222	0.1
Lt043	0.2609	0.4565	0.1444	0.3855	0.302	0.196	0.532	52.13	0.667	0.562	111	115	0.409565	0.043478
Lt044	0.3333	0.3833	0.2222	0.26	0.291	0.148	0.485	46.18	0.529	0.498	68	69	0.549276	0.028986
Lt045	0.2353	0.3529	0.4	0.4444	0.264	0.115	0.5	*****	0.556	0.46	18	21	0.628571	0.142857
Lt046	0.1818	0.2909	0.449	0.383	0.186	0.118	0.47	43.43	0.515	0.517	66	69	-0.2	0.057971
Lt047	0.2653	0.3061	0.3864	0.3953	0.244	0.168	0.5	55.78	0.516	0.481	62	70	-0.061429	0.1
Lt048	0.2692	0.25	0.383	0.4444	0.208	-0.013	0.4	48.86	0.508	0.481	65	70	0.002857	0.071429
Lt049	0.2148	0.5259	0.2698	0.281	0.261	0.165	0.53	54.34	0.625	0.537	168	182	-0.537912	0.087912
Lt050	0.17	0.32	0.2841	0.3295	0.162	-0.043	0.369	39.18	0.592	0.576	103	107	0.252336	0.037383
Lt051	0.3134	0.3284	0.28	0.3191	0.203	0.051	0.458	56.32	0.514	0.513	72	78	0.430769	0.115385
Lt052	0.3793	0.3103	0.3409	0.2857	0.189	-0.049	0.388	55.81	0.448	0.452	67	70	0.377143	0.142857
Lt053	0.312	0.296	0.3621	0.2752	0.213	0.058	0.439	56.94	0.453	0.462	148	156	0.037179	0.083333
Lt054	0.2821	0.4359	0.2414	0.3091	0.302	0.223	0.54	55.76	0.586	0.493	87	90	-0.052222	0.022222
Lt055	0.3059	0.4353	0.2603	0.2727	0.409	0.333	0.63	49.61	0.55	0.491	100	106	0.273585	0.066038
Lt056	0.3947	0.3246	0.3297	0.2317	0.219	0.024	0.45	61	0.427	0.447	131	138	-0.193478	0.108696
Lt057	0.2174	0.4058	0.2787	0.3667	0.197	-0.119	0.341	37.88	0.61	0.531	82	91	0.197802	0.120879
Lt058	0.4074	0.2778	0.2667	0.3023	0.241	0.04	0.419	43.89	0.452	0.52	62	66	-0.037879	0.045455
Lt059	0.3333	0.25	0.25	0.3529	0.222	0.133	0.48	*****	0.48	0.494	25	27	1.01852	0.074074
Lt060	0.3333	0.25	0.25	0.3529	0.2	0.119	0.48	*****	0.48	0.469	25	27	0.955556	0.074074
Lt061	0.2083	0.375	0.3438	0.3333	0.173	-0.078	0.365	48.58	0.565	0.5	85	92	-0.123913	0.108696
Lt062	0.4011	0.2655	0.2817	0.2879	0.221	0.063	0.454	54.47	0.434	0.479	196	206	-0.224272	0.106796
Lt063	0.2114	0.4065	0.1471	0.4592	0.254	0.193	0.537	57.04	0.699	0.575	136	145	-0.202069	0.068966
Lt064	0.4194	0.2258	0.4211	0.3684	0.245	-0.008	0.4	*****	0.4	0.342	35	40	-0.1225	0.175
Lt065	0.2319	0.4058	0.3269	0.3061	0.3	0.294	0.592	55.65	0.566	0.53	76	78	0.067949	0.051282
Lt066	0.3881	0.2537	0.2264	0.38	0.164	-0.033	0.405	54.61	0.486	0.512	74	80	-0.165	0.075
Lt067	0.3731	0.2687	0.2373	0.3966	0.274	0.229	0.55	45.49	0.512	0.506	80	83	-0.321687	0.108434
Lt068	0.3592	0.2887	0.2566	0.3271	0.254	0.025	0.442	54.8	0.487	0.504	156	160	-0.175	0.1
Lt069	0.4156	0.2597	0.2593	0.2692	0.269	0.129	0.5	51.74	0.425	0.498	80	85	0.148235	0.117647
Lt070	0.2439	0.378	0.3026	0.32	0.223	0.147	0.5	58.25	0.561	0.543	98	100	-0.673	0.07
Lt071	0.0921	0.4737	0.0986	0.3913	0.128	0.177	0.481	32.17	0.818	0.597	77	81	0.616049	0.049383
Lt072	0.3462	0.3077	0.4048	0.1795	0.242	-0.033	0.362	42.08	0.397	0.478	58	62	0.26129	0.048387
Lt073	0.2644	0.4368	0.3544	0.1818	0.232	0.239	0.553	55.8	0.505	0.514	103	109	-0.56422	0
Lt074	0.254	0.4127	0.2143	0.2692	0.179	-0.075	0.353	50	0.588	0.512	68	71	0.577465	0.084507
Lt075	0.4412	0.3529	0.2222	0.1923	0.28	0.341	0.632	*****	0.447	0.547	38	39	-0.225641	0.051282
Lt076	0.2571	0.3	0.2794	0.3485	0.187	0.185	0.506	44.36	0.543	0.554	81	86	0.286046	0.046512
Lt077	0.3944	0.2254	0.3387	0.2833	0.214	0.012	0.427	48.83	0.402	0.5	82	84	-0.586905	0.035714
Lt078	0.3051	0.2542	0.3433	0.25	0.162	0.08	0.431	57.47	0.431	0.5	72	74	0.039189	0.013514
Lt079	0.25	0.4107	0.3137	0.2917	0.193	0.057	0.448	45.9	0.552	0.512	67	71	-0.067606	0.028169
Lt080	0.2388	0.3284	0.3125	0.4032	0.23	0.153	0.518	48.82	0.566	0.529	83	87	-0.525288	0.034483
Lt081	0.3333	0.3459	0.2789	0.3188	0.259	0.13	0.492	58.52	0.513	0.477	193	199	-0.316583	0.085427
Lt082	0.3438	0.3281	0.2813	0.2881	0.264	0.194	0.526	61	0.487	0.49	78	81	-0.185185	0.111111
Lt083	0.3636	0.2182	0.3333	0.3191	0.206	0.011	0.397	45.85	0.429	0.485	63	66	0.022727	0.090909
Lt084	0.3636	0.2364	0.3333	0.3191	0.254	0.156	0.484	48.56	0.438	0.48	64	68	-0.172059	0.088235
Lt085	0.3393	0.25	0.3265	0.3333	0.227	0.096	0.446	56.36	0.462	0.49	65	68	-0.136765	0.088235
Lt086	0.3429	0.2286	0.2581	0.4068	0.204	0.103	0.463	53.38	0.5	0.518	80	83	0.198795	0.048193
Lt087	0.2949	0.3333	0.2879	0.2923	0.293	0.174	0.506	51.42	0.517	0.529	87	92	0.120652	0.043478
Lt088	0.35	0.35	0.3205	0.25	0.242	0.145	0.505	53.05	0.465	0.456	99	103	-0.640777	0.087379
Lt089	0.3258	0.4719	0.15	0.2632	0.281	0.143	0.505	56.21	0.602	0.573	103	107	-0.699066	0.093458
Lt090	0.3214	0.1786	0.4821	0.2245	0.132	-0.15	0.303	55.96	0.318	0.368	66	67	0.185074	0.089552
Lt091	0.2593	0.4198	0.2609	0.2836	0.237	0.216	0.543	47.59	0.576	0.552	92	96	-0.341667	0.010417
Lt092	0.2949	0.4103	0.2647	0.2239	0.233	0.227	0.545	51.68	0.534	0.545	88	93	-0.454839	0
Lt093	0.3415	0.2683	0.2683	0.5	0.2	-0.176	0.364	50.03	0.545	0.472	55	60	-0.871667	0.116667
Lt094	0.3864	0.2955	0.4342	0.1429	0.196	0.071	0.451	46.05	0.343	0.364	102	107	0.252336	0.093458
Lt095	0.3214	0.2857	0.52	0.125	0.205	-0.043	0.394	39.7	0.333	0.431	33	34	-0.273529	0.058824
Lt096	0.4839	0.2258	0.4583	0.1364	0.146	-0.205	0.333	41.26	0.278	0.395	36	38	-0.3	0.026316
Lt097	0.3125	0.3281	0.1923	0.34	0.25	0.193	0.515	51.29	0.559	0.53	68	73	0.571233	0.068493
Lt098	0.3016	0.5397	0.1702	0.2222	0.351	0.332	0.62	50.34	0.62	0.545	71	74	0.072973	0.135135
Lt099	0.2472	0.4831	0.3175	0.2381	0.31	0.215	0.57	60.84	0.58	0.531	100	101	-0.388119	0.148515
Lt100	0.3171	0.2927	0.3611	0.2778	0.173	-0.112	0.396	61	0.458	0.506	48	54	-1.13704	0.12963
Lt101	0.3478	0.3333	0.2456	0.3704	0.236	0.046	0.444	57.1	0.531	0.506	81	87	-0.447127	0.091954
Lt102	0.375	0.275	0.2051	0.25	0.225	0.083	0.442	48.26	0.465	0.533	43	50	0.574	0.1
Lt103	0.3889	0.2593	0.2292	0.3261	0.241	0.011	0.41	53.42	0.475	0.465	61	66	0.24697	0.106061
Lt104	0.2623	0.3443	0.1774	0.3115	0.208	0.13	0.478	54.6	0.597	0.6	67	75	-0.034667	0.066667
Lt105	0.3398	0.3495	0.2584	0.2619	0.248	0.056	0.457	55.35	0.5	0.499	116	127	0.247244	0.141732
Lt106	0.2695	0.485	0.2857	0.2051	0.289	0.144	0.522	46.71	0.565	0.494	186	193	-0.175648	0.124352
Lt107	0.4583	0.375	0.2549	0.1837	0.341	0.072	0.476	53.29	0.439	0.484	82	86	-0.433721	0.104651
Lt108	0.3407	0.3846	0.2468	0.2703	0.197	-0.063	0.381	50.78	0.524	0.514	105	109	0.025688	0.055046
Lt109	0.3936	0.383	0.2857	0.2031	0.295	0.067	0.472	61	0.462	0.472	106	113	-0.231858	0.088496
Lt110	0.383	0.383	0.2857	0.2154	0.308	0.118	0.5	61	0.472	0.478	106	113	-0.230974	0.106195
Lt111	0.3208	0.2453	0.32	0.2766	0.168	-0.12	0.339	44.06	0.441	0.49	59	66	0.427273	0.090909
Lt112	0.225	0.3375	0.284	0.3766	0.201	0.116	0.474	54.39	0.577	0.532	97	99	-0.548485	0.050505
Lt113	0.3692	0.2154	0.3016	0.3448	0.21	-0.028	0.364	60.76	0.442	0.478	77	85	-0.111765	0.082353
Lt114	0.3731	0.209	0.3065	0.3276	0.213	-0.016	0.377	45.81	0.429	0.475	77	85	-0.24	0.082353
Lt115	0.3784	0.1757	0.3239	0.3333	0.176	-0.074	0.337	53.26	0.407	0.466	86	93	-0.26129	0.064516
Lt116	0.5	0.1667	0.2813	0.3667	0.258	0.106	0.475	37.33	0.4	0.45	40	43	-0.637209	0.023256
Lt117	0.2105	0.4737	0.4231	0.2	0.276	0.149	0.524	37.77	0.548	0.438	42	48	-0.3375	0.166667
Lt118	0.2	0.4133	0.2241	0.4286	0.174	0.017	0.422	50.4	0.663	0.548	83	90	-0.088889	0.144444
Lt119	0.2653	0.4776	0.1401	0.3663	0.238	0.113	0.488	51.5	0.67	0.546	285	310	-0.364516	0.164516
Lt120	0.3	0.2857	0.25	0.3438	0.2	0.175	0.5	44.02	0.525	0.549	80	85	0.370588	0.035294
Lt121	0.3273	0.2545	0.283	0.2857	0.242	0.129	0.475	54.26	0.459	0.517	61	67	0.516418	0.074627
Lt122	0.283	0.2075	0.3208	0.3654	0.254	0.064	0.452	57.87	0.484	0.542	62	67	-0.01791	0.089552
Lt123	0.3	0.3125	0.2169	0.3462	0.227	0.035	0.436	59.99	0.553	0.531	94	101	0.017822	0.049505
Lt124	0.2984	0.3468	0.2784	0.2872	0.143	-0.098	0.351	58.42	0.522	0.548	134	140	-0.207857	0.085714
Lt125	0.2857	0.3117	0.3485	0.2787	0.216	0.191	0.523	56.18	0.477	0.516	86	93	-0.158065	0.107527
Lt126	0.3115	0.2951	0.2333	0.3214	0.233	-0.021	0.406	53.64	0.522	0.533	69	75	0.106667	0.053333
Lt127	0.3576	0.351	0.2126	0.3171	0.256	0.126	0.491	61	0.532	0.527	173	182	-0.265385	0.093407
Lt128	0.2018	0.5175	0.2532	0.3158	0.278	0.1	0.492	47.12	0.659	0.547	126	134	-0.420896	0.104478
