# Supplementary material for: Diversity of Conopeptides and Their Precursor Genes of Conus Litteratus
Source: Mar Drugs. 2020 Sep 14;18(9):464. doi: 10.3390/md18090464 (PMC7551347; doi:10.3390/md18090464)
Supplement: Supplementary file 1 [file marinedrugs-18-00464-s001.zip › Supplementary/S7-RSCU value of different group.xlsx]

## Sheet: Condon-usage
AmAcid	Codon	RSCU (Total)	RSCU(Top30)	RSCU (M)	RSCU (O1)	RSCU (O2)
Ala	GCG	0.63097	0.457516	0.761905	0.324324	0.372093
	GCA	0.949349	1.11111	1.42857	0.756757	0.930233
	GCT	1.24457	1.05882	1.33333	1.40541	1.86047
	GCC	1.34877	1.37255	0.47619	1.51351	0.837209
Arg	AGG	1.15353	1.36735	2.23529	1.66667	1.2
	AGA	1.56846	1.59184	0.470588	2.33333	1.68
	CGG	0.655602	0.489796	0.235294	0.333333	1.2
	CGA	0.53112	0.612245	0.941176	0.166667	0
	CGT	1.08714	0.979592	1.88235	1	0.96
	CGC	1.00415	0.959184	0.235294	0.5	0.96
Asn	AAT	0.762136	0.825581	0.875	1.29412	0.952381
	AAC	1.23786	1.17442	1.125	0.705882	1.04762
Asp	GAT	0.928717	0.945946	1.06667	1.29412	1.69231
	GAC	1.07128	1.05405	0.933333	0.705882	0.307692
Cys	TGT	0.850746	0.841727	0.684211	0.923077	1.125
	TGC	1.14925	1.15827	1.31579	1.07692	0.875
Gln	CAG	1.21505	1.25	1.09524	1	0.857143
	CAA	0.784946	0.75	0.904762	1	1.14286
Glu	GAG	0.983264	0.794393	0.857143	1.21739	1.15789
	GAA	1.01674	1.20561	1.33333	0.782609	0.842105
Gly	GGG	0.737624	0.705882	0.588235	0.8	0.780488
	GGA	1.16337	1.44118	2.11765	1.6	1.36585
	GGT	1.01485	0.941176	0.823529	1.25714	0.878049
	GGC	1.08416	0.911765	0.470588	0.342857	0.97561
His	CAT	1.0632	1.01176	1.2	0.857143	0.4
	CAC	0.936803	0.988235	0.8	1.14286	1.6
Ile	ATA	0.761658	0.744966	0.428571	0.75	0.6
	ATT	1.01813	1.06711	0.857143	1	1.2
	ATC	1.22021	1.18792	1.71429	1.25	1.2
Leu	TTG	1.13279	1.18954	1.375	1.44444	0.931034
	TTA	0.406504	0.300654	0.0625	0.555556	0.310345
	CTG	2.19512	2.28758	3.0625	2.44444	2.68966
	CTA	0.449864	0.457516	0.5625	0	0.310345
	CTT	0.910569	0.901961	0.5625	0.555556	1.24138
	CTC	0.905149	0.862745	0.375	1	0.517241
Lys	AAG	0.833676	0.83871	0.4	1.21053	0.684211
	AAA	1.16632	1.16129	1.6	0.789474	1.31579
Met	ATG	1	1	1	1	1
Phe	TTT	0.9801	0.975	1.37931	0.769231	1
	TTC	1.0199	1.025	0.62069	1.23077	1
Pro	CCG	0.64	0.507317	0.242424	0.666667	0.666667
	CCA	1.01818	0.995122	0.969697	0.222222	1.55556
	CCT	1.33091	1.40488	1.09091	1.77778	1.77778
	CCC	1.01091	1.09268	1.69697	1.33333	0
Ser	AGT	0.931034	1.03812	0.25	1.07692	1.7561
	AGC	0.882759	0.739003	0.25	0	1.02439
	TCG	0.696552	0.756598	1.5	1.69231	1.46341
	TCA	1.2	1.07331	1	0.307692	0.292683
	TCT	1.03448	1.19648	2.5	1.38462	0.731707
	TCC	1.25517	1.19648	0.5	1.53846	0.731707
Thr	ACG	0.842105	0.875472	0.363636	1.83784	0.4
	ACA	0.86015	0.890566	1.81818	0.756757	1.2
	ACT	1.16692	1.13208	0.909091	0.972973	0.6
	ACC	1.13083	1.10189	0.909091	0.432432	1.8
Trp	TGG	1	1	0.761905	1	1
Tyr	TAT	0.887372	1.01695	1.23077	1	1.66667
	TAC	1.11263	0.983051	0.769231	1	0.333333
Val	GTG	1.40791	1.53535	0.878049	1.48571	0.625
	GTA	0.529332	0.47138	1.07317	0.228571	0.625
	GTT	1.03138	0.983165	1.07317	1.02857	1.5
	GTC	1.03138	1.0101	0.97561	1.25714	1.25

## Sheet: M,O1,O2
AmAcid	Codon	Total	Top30	M	O1	O2
Arg	AGG	1.15353	1.36735	2.23529	1.66667	1.2
	AGA	1.56846	1.59184	0.470588	2.33333	1.68
	CGG	0.655602	0.489796	0.235294	0.333333	1.2
	CGA	0.53112	0.612245	0.941176	0.166667	0
	CGT	1.08714	0.979592	1.88235	1	0.96
	CGC	1.00415	0.959184	0.235294	0.5	0.96
Cys	TGT	0.850746	0.841727	0.678571	0.923077	1.125
	TGC	1.14925	1.15827	1.32143	1.07692	0.875
Leu	TTG	1.13279	1.18954	1.375	1.44444	0.931034
	TTA	0.406504	0.300654	0.0625	0.555556	0.310345
	CTG	2.19512	2.28758	3.0625	2.44444	2.68966
	CTA	0.449864	0.457516	0.5625	0	0.310345
	CTT	0.910569	0.901961	0.5625	0.555556	1.24138
	CTC	0.905149	0.862745	0.375	1	0.517241
